# Supplementary material for: Thermodynamics of the Glassy Polymer State: Equilibrium and Non-Equilibrium Aspects
Source: Polymers (Basel). 2024 Jan 22;16(2):298. doi: 10.3390/polym16020298 (PMC10820664; doi:10.3390/polym16020298)
Supplement: Supplementary file 1 [file polymers-16-00298-s001.zip]

Archive with 1 entries (1 files):
- polymers-2801798-supplementary.pdf
